# Supplementary material for: Mass Spectrometry Study about In Vitro and In Vivo Reaction between Metformin and Glucose: A Preliminary Investigation on Alternative Biological Behavior
Source: Int J Mol Sci. 2023 Dec 22;25(1):180. doi: 10.3390/ijms25010180 (PMC10779030; doi:10.3390/ijms25010180)
Supplement: Supplementary file 1 [file ijms-25-00180-s001.zip]

Archive with 1 entries (1 files):
- ijms-2764932-supplementary.pdf
